# Supplementary material for: Barnacles Mating Optimizer Algorithm to Extract the Parameters of the Photovoltaic Cells and Panels
Source: Sensors (Basel). 2022 Sep 15;22(18):6989. doi: 10.3390/s22186989 (PMC9504652; doi:10.3390/s22186989)
Supplement: Supplementary file 1 [file sensors-22-06989-s001.zip]

Archive with 1 entries (1 files):
- sensors-1911554-supplementary.pdf
